# Supplementary material for: The relationship of cigarette smoking in Japan to lung cancer, COPD, ischemic heart disease and stroke: A systematic review
Source: F1000Res. 2018 Feb 19;7:204. [Version 1] doi: 10.12688/f1000research.14002.1 (PMC6367657; doi:10.12688/f1000research.14002.1)
Supplement: Supplementary file 1 [file f1000research-7-15218-s0000.tgz]

Archive with 1 entries (1 files):
- e082ce9a-b38f-4abd-881a-58d226e107d0.doc
